# Supplementary material for: Tandem mass tag-based quantitative proteomic analysis of lycorine treatment in highly pathogenic avian influenza H5N1 virus infection
Source: PeerJ. 2019 Oct 2;7:e7697. doi: 10.7717/peerj.7697 (PMC6778435; doi:10.7717/peerj.7697)
Supplement: Table S3 — 258 proteins were differentially expressed as shown by MaxQuant in the M/H group, including 206 up-regulated (>1.2-fold) and 52 down-regulated (to <0.833-fold) proteins. [file peerj-07-7697-s007.xlsx]

## Sheet: L-V up-regulated-52
Supplementary material tables S3: 259 proteins were differentially expressed as shown by MaxQuant in the L/V group, including 52 up-regulated (>1.2-fold) and 52 down-regulated (to <0.833-fold) proteins.
Accession	Description	Coverage	Peptides	Unique Peptides	AAs	MW [kDa]	calc. pI	L1-126	L2-127N	L3-127C	Average L	M1-128N	M2-128C	M3-129N	Average M	H1-129C	H2-130N	H3-130C	Average H	Ratio H/M	P Value H/M
F1PU47	Uncharacterized protein	53.0466	14	14	279	32.1	7.64	1.187	0.927	1.09	1.068	0.928	0.715	0.901	0.848	1.005	1.163	1.084	1.084	1.2783	0.0435445
F2Z4N3	60S ribosomal protein L27	52.9412	8	8	136	15.8	10.56	0.958	0.974	1.069	1.00033	0.879	0.88	0.955	0.904667	1.159	0.991	1.136	1.09533	1.21076	0.0307764
F1PX67	Uncharacterized protein	51.1737	15	1	213	21.4	11.08	0.779	0.972	1.014	0.921667	0.792	1.002	1.005	0.933	1.163	1.139	1.133	1.145	1.22722	0.0406673
E2RKA8	60S ribosomal protein L32	51.1111	7	1	135	15.9	11.33	0.744	1.013	1.008	0.921667	0.864	0.914	0.988	0.922	1.188	1.231	1.049	1.156	1.2538	0.0235267
J9P9U7	Uncharacterized protein	49.7717	15	4	219	21.9	11.11	0.838	0.883	0.876	0.865667	0.885	0.99	1.017	0.964	1.265	1.096	1.15	1.17033	1.21404	0.0322609
J9P276	Peptidyl-prolyl cis-trans isomerase	46.6667	6	5	105	11.3	8.65	0.907	0.892	0.92	0.906333	0.951	0.867	0.996	0.938	1.093	1.172	1.201	1.15533	1.2317	0.0119439
J9NUU3	Uncharacterized protein	45.5696	5	5	79	8.7	10.71	0.993	1.023	0.931	0.982333	0.909	0.827	0.987	0.907667	1.168	1.041	1.122	1.11033	1.22328	0.0267829
Q9XSS9	Ras-related rho protein (Fragment)	42.5532	2	1	47	5.3	8.51	1.493	1.393	1.395	1.427	0.562	0.527	0.477	0.522	1.136	1.031	0.986	1.051	2.01341	0.000481308
F1Q4J0	Uncharacterized protein	40.2542	28	1	944	106.3	6.06	0.645	0.856	0.918	0.806333	0.77	0.76	1.015	0.848333	1.539	1.144	1.353	1.34533	1.58585	0.0245164
E2RLE2	40S ribosomal protein S27	39.2857	4	4	84	9.5	9.45	1.017	0.848	1.125	0.996667	0.955	0.839	0.908	0.900667	1.128	1.042	1.139	1.103	1.22465	0.0113193
E2RPP2	Uncharacterized protein	38.3966	8	3	237	27.2	9.55	1.107	1.023	1.019	1.04967	0.779	0.84	0.97	0.863	1.11	1.001	1.15	1.087	1.25956	0.0355283
J9PAY8	DNA topoisomerase 2	38.2219	55	45	1541	175.8	8.82	1.121	1.079	1.138	1.11267	0.857	0.923	0.792	0.857333	0.936	1.081	1.073	1.03	1.2014	0.0459213
F1PZ90	Uncharacterized protein	38.0018	40	40	1121	123.4	7.75	1.104	1.032	1.037	1.05767	0.853	0.888	0.786	0.842333	1.035	1.148	1.117	1.1	1.3059	0.00463321
D0VWQ5	60S ribosomal protein L19	37.2449	8	8	196	23.5	11.47	0.96	0.994	1.003	0.985667	0.855	0.862	0.999	0.905333	1.134	1.057	1.136	1.109	1.22496	0.0191166
F1PWM2	Uncharacterized protein	35.8025	7	0	162	18.7	10.49	0.945	0.94	0.967	0.950667	0.853	1	0.877	0.91	1.13	1.079	1.21	1.13967	1.25238	0.0180319
H9GW98	Metallothionein	31.25	2	2	64	6.3	8.12	0.998	0.674	0.959	0.877	0.65	0.319	1.039	0.669333	1.491	1.383	1.487	1.45367	2.17181	0.0205409
J9PA62	Uncharacterized protein	27.4336	3	3	113	12.7	7.44	0.832	0.885	0.871	0.862667	0.8	1.028	0.979	0.935667	1.181	1.226	1.198	1.20167	1.28429	0.0195741
F6V9R9	Uncharacterized protein	24.2833	23	23	1186	134.9	6.95	1.198	1.138	1.251	1.19567	0.774	0.715	0.766	0.751667	1.045	1.031	1.081	1.05233	1.4	0.000223534
F1PWR0	Uncharacterized protein	24.0741	8	1	432	47.4	8.19	1.016	0.944	1.075	1.01167	0.95	0.8	0.923	0.891	1.123	1.092	1.078	1.09767	1.23195	0.0126253
D7F605	Tumor necrosis factor receptor superfamily member 12a	23.2558	2	2	129	13.6	8.34	1.011	1.077	1.385	1.15767	0.872	0.665	0.863	0.8	1.032	1.015	1.08	1.04233	1.30292	0.0261202
J9P7P6	Uncharacterized protein	22.8522	19	18	1164	125.4	7.08	1.064	1.001	1.069	1.04467	0.862	0.873	0.9	0.878333	1.142	1.016	1.073	1.077	1.22619	0.00647488
E2REG1	Uncharacterized protein	21.6418	3	3	268	29	7.78	0.709	0.736	0.769	0.738	0.867	0.853	0.88	0.866667	1.335	1.416	1.434	1.395	1.60962	7.33941e-05
E2R5Z5	Transmembrane 9 superfamily member	17.9758	9	9	662	75.6	7.31	1.088	1.036	1.085	1.06967	0.861	0.812	0.862	0.845	1.084	1.087	1.085	1.08533	1.28442	0.000130019
E2R9L7	Clustered mitochondria protein homolog	17.2849	21	21	1348	150.7	6.06	1.42	1.34	1.313	1.35767	0.69	0.753	0.661	0.701333	0.947	0.942	0.934	0.941	1.34173	0.000943898
F1PIR0	Uncharacterized protein	17.2414	1	1	116	13.4	7.42	0.619	0.574	1.589	0.927333	0.569	0.554	1.086	0.736333	1.243	1.24	1.526	1.33633	1.81485	0.0393217
F1PF02	Proteasome subunit beta type	16.4021	2	2	189	20.5	7.88	0.892	0.844	1.055	0.930333	0.964	0.825	0.956	0.915	1.139	1.219	1.106	1.15467	1.26193	0.012988
F1Q215	Uncharacterized protein	15.3846	1	1	117	13.1	5.96	0.772	0.822	1.021	0.871667	0.951	0.976	0.96	0.962333	1.247	1.119	1.131	1.16567	1.21129	0.00802143
E2RLT4	Uncharacterized protein	14.6113	8	8	746	85.9	9.36	1.034	1.037	1.132	1.06767	0.898	0.854	0.804	0.852	1.082	1.084	1.075	1.08033	1.268	0.00111599
F1PKI6	Uncharacterized protein	12.9683	3	3	347	35.3	7.37	0.832	0.852	0.717	0.800333	0.83	0.846	0.755	0.810333	1.504	1.289	1.374	1.389	1.71411	0.00107693
F6X5D6	Uncharacterized protein	12.8655	2	2	171	19.4	9.2	0.844	0.827	0.778	0.816333	0.845	0.947	1.039	0.943667	1.266	1.263	1.193	1.24067	1.31473	0.00817561
E2R1D3	Uncharacterized protein	12.2271	4	4	458	51.5	7.52	1.015	0.884	0.965	0.954667	0.934	0.808	0.907	0.883	1.153	1.161	1.172	1.162	1.31597	0.0019617
F1P990	Uncharacterized protein	10.5651	3	3	407	43.6	9.04	1.082	1.002	1.039	1.041	0.917	0.792	0.932	0.880333	1.06	1.093	1.082	1.07833	1.22491	0.0120744
E2RTK7	Uncharacterized protein	10.3594	4	4	473	54.8	5.26	1.372	1.359	1.278	1.33633	0.687	0.805	0.771	0.754333	0.992	0.857	0.88	0.909667	1.20592	0.0463505
E2R2V8	Uncharacterized protein	10.2564	2	2	156	17.5	10.04	0.855	0.896	0.963	0.904667	0.819	0.781	0.738	0.779333	1.314	1.31	1.324	1.316	1.68862	2.27736e-05
E2QXT6	Uncharacterized protein	9.98099	9	8	1052	118.5	5.73	0.939	0.95	0.899	0.929333	0.901	0.933	0.862	0.898667	1.135	1.198	1.184	1.17233	1.30453	0.000617384
E2R6T4	Uncharacterized protein	8.5044	2	2	341	36.6	8.76	0.738	0.642	0.649	0.676333	0.649	0.718	0.64	0.669	1.486	1.643	1.836	1.655	2.47384	0.000694969
E2RIY8	Uncharacterized protein	6.17647	2	2	340	36.6	6.81	1.068	1.047	1.067	1.06067	0.856	0.952	0.781	0.863	1.007	1.074	1.147	1.076	1.24681	0.0290167
F1PAZ9	Uncharacterized protein	3.69231	1	1	325	35	7.49	0.672	0.833	0.81	0.771667	0.729	0.657	0.595	0.660333	1.615	1.603	1.486	1.568	2.37456	8.77943e-05
E2RRZ9	Uncharacterized protein	2.78884	1	1	251	27.9	9.61	1.096	0.958	0.94	0.998	0.786	0.847	0.787	0.806667	1.072	1.256	1.258	1.19533	1.48182	0.00390584
J9NXB0	Uncharacterized protein	2.781	2	2	863	95.1	4.91	1.587	1.62	1.443	1.55	0.608	0.644	0.627	0.626333	0.905	0.779	0.787	0.823667	1.31506	0.00934905
F1PRF0	Uncharacterized protein	2.59259	1	1	270	29.3	9.38	1.408	1.483	1.007	1.29933	0.685	0.733	0.715	0.711	1.095	0.871	1.004	0.99	1.39241	0.0137671
J9NYY2	Uncharacterized protein	2.45098	1	1	408	45.9	9.51	1.172	0.902	1.124	1.066	0.711	0.756	0.765	0.744	1.071	1.281	1.218	1.19	1.59946	0.00228452
J9P6D6	Dual specificity protein phosphatase	2.28426	1	1	394	42.8	7.55	1.219	1.108	1.199	1.17533	0.573	0.492	0.575	0.546667	1.483	1.208	1.142	1.27767	2.3372	0.00248067
E2R7Z6	Queuine tRNA-ribosyltransferase accessory subunit 2	1.92771	1	1	415	46.6	6.47	1.057	0.897	0.987	0.980333	0.93	0.704	0.901	0.845	1.181	1.105	1.238	1.17467	1.39014	0.0150818
Q8SPQ9	Cyclooxygenase 2	1.82119	1	1	604	68.9	7.27	0.964	0.887	0.796	0.882333	0.694	0.931	0.863	0.829333	1.153	1.347	1.367	1.289	1.55426	0.0094041
F1PL21	Kinesin-like protein	1.78571	1	1	672	73.6	8.75	0.998	0.989	0.979	0.988667	0.919	0.943	0.845	0.902333	1.114	1.075	1.137	1.10867	1.22867	0.00397095
E2RJ07	Kinase	1.67173	1	1	658	72.1	5.58	1.139	0.932	0.94	1.00367	0.913	0.863	0.916	0.897333	1.141	1.078	1.078	1.099	1.22474	0.00175067
F1Q423	Uncharacterized protein	1.51844	1	1	461	53.3	10.9	1.04	0.927	0.939	0.968667	0.885	0.871	0.999	0.918333	1.144	1.149	1.047	1.11333	1.21234	0.0204435
F1PIR7	Uncharacterized protein	1.32939	1	1	677	76.3	9.47	1.009	1.133	0.932	1.02467	0.694	0.986	0.79	0.823333	1.18	1.162	1.114	1.152	1.39919	0.0203265
E2RK18	Uncharacterized protein	1.2444	1	1	2009	230.5	7.71	0.791	0.757	1.514	1.02067	0.839	0.833	0.799	0.823667	1.123	1.072	1.273	1.156	1.40348	0.0057099
J9NX78	Uncharacterized protein	1.01289	1	1	1086	124.2	6.73	1.256	0.992	1.223	1.157	0.778	0.797	0.756	0.777	1.019	1.037	1.143	1.06633	1.37237	0.00202277
E2QWM0	Uncharacterized protein	0.773861	1	1	1163	131.8	10.18	1.152	1.211	0.942	1.10167	0.673	0.854	0.866	0.797667	1.126	1.068	1.107	1.10033	1.37944	0.00947279

## Sheet: L-V down-regulated-206
Supplementary material tables S3: 258 proteins were differentially expressed as shown by MaxQuant in the L/V group, including 206 up-regulated (>1.2-fold) and 52 down-regulated (to <0.833-fold) proteins.
Accession	Description	Coverage	Peptides	Unique Peptides	AAs	MW [kDa]	calc. pI	M1-126	M2-127N	M3-127C	Average M	V1-128N	V2-128C	V3-129N	Average V	L1-129C	L2-130N	L3-130C	Average L	Ratio L/V	P Value L/V
Q53VB8	Ferritin light chain	63.4286	8	7	175	20.1	6	0.64	0.701	0.728	0.689667	1.435	1.522	1.195	1.384	0.985	0.916	0.877	0.926	0.669075	0.0111833
Q5MAR8	Cofilin 2 (Fragment)	57.4074	4	1	54	6.2	9	1.286	1.277	1.074	1.21233	1.049	0.927	1.138	1.038	0.852	0.625	0.772	0.749667	0.722222	0.0331504
E2R9Q9	Uncharacterized protein	56.3452	8	8	197	22.5	4.88	1.023	1.093	1.147	1.08767	1.12	1.004	1.047	1.057	0.86	0.851	0.856	0.855667	0.809524	0.00405555
W8E7Z7	MHC class I antigen (Fragment)	49.7238	8	0	181	20.8	5.47	1.682	1.754	1.51	1.64867	0.787	0.806	0.684	0.759	0.551	0.621	0.605	0.592333	0.780413	0.0184752
F1PCT1	Uncharacterized protein	46.1538	5	5	104	11.9	7.78	1.132	1.126	1.16	1.13933	1.03	1.031	0.991	1.01733	0.834	0.875	0.821	0.843333	0.828965	0.00114434
J9P8Z3	Uncharacterized protein	45.9459	8	1	148	17.1	5.8	0.939	0.908	1.009	0.952	1.04	1.142	1.227	1.13633	0.809	0.909	1.016	0.911333	0.801995	0.0492103
A0MZ32	MHC class I antigen (Fragment)	39.8058	6	0	206	23.4	5.69	1.377	1.359	1.184	1.30667	0.879	1.029	0.931	0.946333	0.717	0.774	0.752	0.747667	0.790067	0.013405
E2RRF8	Uncharacterized protein	36.7089	6	6	237	25.3	9.72	1.204	1.258	1.3	1.254	1.05	0.988	1.034	1.024	0.722	0.714	0.73	0.722	0.705078	9.44311e-05
E2RM27	Uncharacterized protein	36.5169	5	5	178	19.7	10.14	1.036	1.102	1.088	1.07533	1.061	1.099	1.045	1.06833	0.896	0.824	0.849	0.856333	0.80156	0.0013226
E2RM11	Uncharacterized protein	34.6062	12	12	419	50.1	5.1	0.894	0.904	0.885	0.894333	1.213	1.135	1.148	1.16533	0.971	0.913	0.937	0.940333	0.806922	0.00156944
J9P061	Uncharacterized protein	34.2105	3	3	76	8.5	8.88	0.845	0.886	0.932	0.887667	1.199	1.204	1.081	1.16133	0.922	0.976	0.957	0.951667	0.81946	0.00831359
Q3HTT3	Osteopontin (Fragment)	33.8346	7	1	266	29.6	4.56	2.218	2.866	2.34	2.47467	0.316	0.323	0.305	0.314667	0.211	0.226	0.195	0.210667	0.669492	0.000555939
E2RT84	Uncharacterized protein	33.3333	3	3	204	23	4.41	0.992	1.111	1.001	1.03467	1.072	1.302	1.012	1.12867	0.875	0.871	0.764	0.836667	0.741288	0.0378232
E2RSV7	Nuclear pore complex protein Nup93	32.6486	29	29	925	104.1	6.79	0.931	0.882	0.898	0.903667	1.209	1.11	1.168	1.16233	0.926	0.931	0.944	0.933667	0.803269	0.00143866
Q1AN87	MHC class I antigen (Fragment)	31.8681	5	0	182	20.7	5.67	1.181	1.192	1.131	1.168	1.078	1.094	0.964	1.04533	0.735	0.756	0.871	0.787333	0.753189	0.0118293
E2R9G5	Guanine nucleotide-binding protein subunit gamma	30.8824	2	1	68	7.3	7.85	0.726	0.945	0.832	0.834333	1.106	1.404	1.432	1.314	0.915	0.844	0.797	0.852	0.648402	0.0136149
E2RHZ0	Condensin complex subunit 1	30.1429	32	32	1400	157.2	6.61	0.837	0.868	0.86	0.855	1.263	1.138	1.236	1.21233	0.935	0.917	0.946	0.932667	0.769315	0.00198397
P42929	Heat shock protein beta-1	28.7081	6	6	209	22.9	6.7	1.145	1.142	1.04	1.109	1.068	1.02	1.081	1.05633	0.891	0.792	0.819	0.834	0.789524	0.00310934
E2QYQ7	Signal peptidase complex subunit 2	27.8761	5	5	226	26.4	6.8	1.18	1.063	1.135	1.126	1.008	1.146	1.023	1.059	0.807	0.83	0.808	0.815	0.769594	0.00532423
E2QSQ5	Uncharacterized protein	26.8642	22	22	1046	116.8	6.7	1.038	0.947	0.94	0.975	1.137	1.111	1.172	1.14	0.861	0.899	0.896	0.885333	0.776608	0.000289444
E2R7E3	Uncharacterized protein	26.6129	3	3	124	14.1	5.68	1.047	1.149	1.02	1.072	1.116	1.247	1.013	1.12533	0.834	0.797	0.778	0.803	0.713566	0.00983669
F1PFI5	Uncharacterized protein	26.4463	7	7	242	27.3	6.24	0.835	0.845	0.792	0.824	1.427	1.238	1.237	1.30067	0.876	0.879	0.871	0.875333	0.672988	0.00254099
E2RGU5	Uncharacterized protein	25.5319	3	2	141	15.8	6.16	1.223	1.072	1.039	1.11133	0.93	1.19	1.04	1.05333	0.819	0.858	0.83	0.835667	0.793354	0.0461613
E2RDI6	Uncharacterized protein	25	2	2	124	14.7	10.05	0.98	0.894	0.945	0.939667	1.229	1.091	1.143	1.15433	0.921	0.868	0.929	0.906	0.784869	0.00507951
E2RL19	Uncharacterized protein	23.6607	5	5	224	25.5	9.58	0.469	0.472	0.472	0.471	1.525	1.8	1.917	1.74733	0.752	0.791	0.802	0.781667	0.447348	0.00118208
J9P4C8	Uncharacterized protein	23.5294	2	2	85	9.8	6.81	0.902	1.051	0.977	0.976667	1.083	1.228	1.009	1.10667	0.897	0.929	0.925	0.917	0.828614	0.0435284
F1PBJ2	Uncharacterized protein	23.1644	22	21	967	112.3	6.99	0.528	0.528	0.564	0.54	1.808	1.745	1.797	1.78333	0.628	0.698	0.703	0.676333	0.379252	3.69013e-06
F1PLC9	Uncharacterized protein	22.8814	2	2	118	13.6	5.6	1.045	1.299	1.001	1.115	1.105	1.251	1.147	1.16767	0.775	0.662	0.716	0.717667	0.614616	0.00115693
J9NW75	Uncharacterized protein	22.833	9	9	473	52.8	7.06	0.773	0.832	0.793	0.799333	1.206	1.313	1.289	1.26933	0.922	0.933	0.94	0.931667	0.733981	0.000504336
E2QXE6	Uncharacterized protein	22.7979	4	2	193	21.4	8.53	1.221	1.038	1.066	1.10833	1.122	1.085	0.955	1.054	0.805	0.846	0.862	0.837667	0.79475	0.0154686
E2RB82	Signal transducer and activator of transcription	22.7273	13	13	770	88	6.3	1.269	1.332	1.235	1.27867	1.014	0.973	1.049	1.012	0.754	0.664	0.709	0.709	0.700593	0.000878322
E2RAV1	Cell division cycle protein 123 homolog	22.619	6	5	336	39.1	4.92	1.019	1.149	1.051	1.073	1.069	1.056	1.126	1.08367	0.83	0.845	0.854	0.843	0.777914	0.000440952
J9P9Z6	Uncharacterized protein	22.5806	5	5	217	25.2	6.32	1.134	1.079	1.082	1.09833	1.074	1.042	1.023	1.04633	0.852	0.874	0.842	0.856	0.818095	0.000417401
E2RN88	Uncharacterized protein	22.2222	9	6	504	55.6	6.35	0.938	0.848	0.928	0.904667	1.175	1.206	1.143	1.17467	0.935	0.914	0.913	0.920667	0.783768	0.000202529
F1PVR7	Uncharacterized protein	21.875	1	1	64	7.3	8.15	1.174	0.857	0.762	0.931	1.183	1.247	1.433	1.28767	0.916	0.678	0.751	0.781667	0.607041	0.00792942
F1PCQ3	Uncharacterized protein	21.2851	11	11	498	53.7	7.47	1.151	1.138	1.077	1.122	1.063	1.113	0.98	1.052	0.754	0.89	0.835	0.826333	0.785488	0.0151414
F1PNL9	Uncharacterized protein	20.339	7	7	354	40.1	7.78	1.263	1.222	1.161	1.21533	1.029	1.038	0.95	1.00567	0.736	0.805	0.797	0.779333	0.774942	0.00308622
E2RFE1	Integrin beta	20.218	16	16	1009	113.1	5.8	1.012	1.057	1.013	1.02733	1.099	1.092	1.123	1.10467	0.824	0.903	0.878	0.868333	0.786059	0.000712567
F6XCY4	Uncharacterized protein	19.5046	7	5	323	36.3	4.96	1.003	0.972	0.918	0.964333	1.143	1.231	1.188	1.18733	0.827	0.865	0.854	0.848667	0.714767	0.000260635
F1Q0B2	Uncharacterized protein	19.457	4	4	221	25.5	6.34	1.164	1.131	1.105	1.13333	1.056	1.091	1.032	1.05967	0.797	0.818	0.806	0.807	0.76156	0.000155352
F6V744	Uncharacterized protein	18.4028	6	6	288	33.4	6.48	1.056	1.03	0.975	1.02033	1.113	1.128	1.009	1.08333	0.895	0.898	0.897	0.896667	0.827692	0.00755814
J9NW66	Uncharacterized protein	18.3333	3	3	180	20.4	6.35	1.046	1.148	1.038	1.07733	1.068	1.094	0.989	1.05033	0.88	0.885	0.852	0.872333	0.83053	0.00584049
J9NY61	Uncharacterized protein	17.6471	2	2	153	17.4	8.95	1.11	0.819	0.911	0.946667	1.155	1.044	1.194	1.131	0.999	0.821	0.948	0.922667	0.815797	0.0399082
F6UPW0	Uncharacterized protein	16.9772	5	5	483	55.3	10.17	1.013	1.053	0.993	1.01967	1.06	1.143	1.057	1.08667	0.888	0.917	0.876	0.893667	0.822393	0.00326831
J9NXA5	Uncharacterized protein	16.8675	2	2	166	19.1	5.11	0.881	1.046	1.033	0.986667	1.137	1.201	1.065	1.13433	0.826	0.929	0.882	0.879	0.774904	0.006605
E2RL72	Uncharacterized protein	16.3934	2	2	122	13.4	7.99	1	1.053	0.905	0.986	1.162	1.111	1.063	1.112	0.951	0.874	0.881	0.902	0.811151	0.00508946
F1PTW5	Uncharacterized protein	16.1972	6	1	426	48.1	6.84	1.145	1.132	1.107	1.128	1.049	1.035	0.999	1.02767	0.845	0.866	0.822	0.844333	0.821602	0.000724063
E2RQA4	Uncharacterized protein	15.7895	2	2	76	8.5	10.01	1.33	1.158	1.135	1.20767	1.019	1.039	0.992	1.01667	0.806	0.802	0.72	0.776	0.763279	0.0015125
E2RIY7	Uncharacterized protein	15.4206	10	10	642	73.9	5.8	1.218	1.203	1.178	1.19967	0.96	1.024	1.029	1.00433	0.842	0.787	0.759	0.796	0.792566	0.00321297
E2RKN3	Uncharacterized protein	15.1316	2	2	152	15.7	9.48	1.809	1.682	1.808	1.76633	0.797	0.635	0.831	0.754333	0.52	0.463	0.454	0.479	0.634998	0.012559
E2R2A1	Uncharacterized protein	13.8686	2	2	137	15.8	7.05	1.006	1.16	1.022	1.06267	1.059	1.127	1	1.062	0.88	0.855	0.892	0.875667	0.824545	0.00823126
F1P9W5	Uncharacterized protein	13.7688	11	11	995	110.5	6.93	1.131	1.196	1.142	1.15633	1.021	1.141	0.974	1.04533	0.771	0.825	0.799	0.798333	0.763712	0.00903604
E2R5W5	DNA polymerase	13.6405	12	12	1107	123.7	7.71	0.909	0.974	0.897	0.926667	1.164	1.207	1.125	1.16533	0.946	0.882	0.896	0.908	0.779176	0.00109833
E2RLN4	Uncharacterized protein	13.1805	4	4	349	40	10.01	0.849	0.874	0.827	0.85	1.219	1.117	1.221	1.18567	0.969	0.978	0.946	0.964333	0.813326	0.0034193
E2QTM0	Uncharacterized protein	12.8492	2	2	179	20.3	6.43	0.902	1.059	0.921	0.960667	1.176	1.077	1.086	1.113	0.963	0.934	0.881	0.926	0.831986	0.00922972
Q95KM5	Claudin-3	12.844	2	1	218	23.1	8.05	1.464	1.345	1.267	1.35867	0.87	1.064	0.947	0.960333	0.706	0.715	0.622	0.681	0.709129	0.0118278
E2QZB7	Uncharacterized protein	12.594	4	4	532	61.7	5.52	0.983	1.104	1.041	1.04267	1.014	1.114	1.099	1.07567	0.89	0.875	0.88	0.881667	0.819647	0.00350552
J9NZE9	Uncharacterized protein	12.2302	2	1	139	16.5	9.32	0.818	0.881	0.873	0.857333	1.07	1.246	1.234	1.18333	0.943	1.018	0.917	0.959333	0.810704	0.0253198
E2QUY0	Uncharacterized protein	12.2112	3	2	303	33.7	7.21	1.124	1.153	1.051	1.10933	1.182	1.138	1.026	1.11533	0.786	0.745	0.794	0.775	0.69486	0.0022322
F1PDH0	Uncharacterized protein	12.1693	2	2	189	20.5	9.79	1.022	1.054	0.984	1.02	1.113	1.062	1.068	1.081	0.963	0.883	0.851	0.899	0.831637	0.00792873
F1PAK4	Transmembrane 9 superfamily member	12.0732	10	9	820	93.1	6.37	0.918	0.93	0.864	0.904	1.125	1.158	1.158	1.147	0.969	0.923	0.955	0.949	0.827376	0.000348007
F6UTN0	Uncharacterized protein	12.069	3	3	290	33.2	8.09	1.096	1.159	1.022	1.09233	1.065	1.155	1.024	1.08133	0.844	0.803	0.831	0.826	0.763872	0.00324634
J9P876	Uncharacterized protein	11.7096	9	2	854	97.5	5.62	0.942	0.961	0.887	0.93	1.209	1.164	1.057	1.14333	0.957	0.92	0.903	0.926667	0.810496	0.010566
J9P0Y1	Uncharacterized protein	11.6883	2	2	154	16.9	9.58	0.968	1.112	0.979	1.01967	1.047	1.126	1.078	1.08367	0.961	0.856	0.873	0.896667	0.827438	0.00934804
E2QUH4	Uncharacterized protein	11.6564	2	2	163	19.6	10.01	1.002	0.95	0.904	0.952	1.163	1.293	1.079	1.17833	0.989	0.804	0.815	0.869333	0.737765	0.0232439
F1PI47	Uncharacterized protein	11.6505	1	1	103	11.5	10.4	1.004	0.907	0.83	0.913667	1.161	1.089	1.201	1.15033	0.953	0.934	0.921	0.936	0.813677	0.00325834
F6UZQ0	Uncharacterized protein	11.33	3	3	406	44.1	7.03	0.945	0.948	0.937	0.943333	1.125	1.166	1.126	1.139	0.899	0.999	0.854	0.917333	0.805385	0.00785082
E2R2V6	Uncharacterized protein	11.0669	10	10	1256	140	6.04	1.609	1.668	1.536	1.60433	0.757	0.844	0.751	0.784	0.607	0.625	0.603	0.611667	0.780187	0.00500886
E2QUH9	Uncharacterized protein	10.8911	1	1	101	11.2	9.47	1.159	1.244	1.222	1.20833	0.919	1.087	1.07	1.02533	0.74	0.782	0.777	0.766333	0.747399	0.00925242
E2RTJ9	Uncharacterized protein	10.846	4	3	461	51.8	5.67	1.168	1.327	1.088	1.19433	1.015	1.112	0.941	1.02267	0.78	0.811	0.756	0.782333	0.764993	0.00987341
E2RT70	Syndecan	10.6452	2	2	310	32.7	4.72	1.685	1.547	1.392	1.54133	1.054	1.175	0.966	1.065	0.41	0.422	0.349	0.393667	0.36964	0.000485946
E2RJ16	Uncharacterized protein	10.3448	5	5	464	54.7	8.51	1.149	1.14	1.201	1.16333	1.014	1.1	1.018	1.044	0.804	0.784	0.79	0.792667	0.759259	0.000930144
F1PU32	Uncharacterized protein	10.2632	3	2	380	42.7	7.49	0.998	1.076	0.918	0.997333	1.175	1.334	1.246	1.25167	0.79	0.714	0.749	0.751	0.6	0.000601894
J9NYW1	Uncharacterized protein	10.2326	2	2	215	24.1	10.58	0.617	0.686	0.65	0.651	1.634	1.451	1.716	1.60033	0.769	0.74	0.736	0.748333	0.467611	0.000419523
E2QWN0	Uncharacterized protein	9.92908	2	1	141	16	5.52	1.077	1.237	1.085	1.133	1.04	1.132	0.95	1.04067	0.797	0.813	0.869	0.826333	0.794042	0.019651
E2RPW4	Uncharacterized protein	9.62264	4	4	530	59.4	6.06	0.839	0.792	0.794	0.808333	1.128	1.344	1.301	1.25767	0.943	0.987	0.873	0.934333	0.74291	0.0119113
E2RFK1	Uncharacterized protein	9.45559	2	2	349	38.6	8.79	1.225	1.252	1.224	1.23367	0.971	1.048	1.087	1.03533	0.735	0.758	0.701	0.731333	0.706375	0.00130921
J9P2J3	Uncharacterized protein	9.41558	2	2	308	34.9	10.24	0.748	0.811	0.711	0.756667	1.499	1.167	1.511	1.39233	0.85	0.835	0.869	0.851333	0.611444	0.00876698
F1P8J4	Uncharacterized protein	9.35252	1	1	139	15.2	9.13	0.686	0.834	0.879	0.799667	1.276	1.381	1.262	1.30633	0.863	0.908	0.909	0.893333	0.683848	0.000520973
F6Y190	Uncharacterized protein	9.28571	1	1	140	15.9	5.55	0.703	0.604	0.553	0.62	1.804	1.777	1.55	1.71033	0.73	0.657	0.622	0.669667	0.391542	0.000274908
E2QTP1	Uncharacterized protein	9.25926	6	6	648	73.7	5.96	1.068	1.138	1.061	1.089	1.129	1.096	1.051	1.092	0.841	0.803	0.813	0.819	0.75	0.000418637
F6UQQ0	Uncharacterized protein	9.09091	3	3	363	42	4.54	0.993	1.105	0.899	0.999	1.047	1.358	1.086	1.16367	0.861	0.835	0.816	0.837333	0.719565	0.0297405
F1PFR3	Histone-lysine N-methyltransferase	9.06516	3	3	353	39.2	4.78	1.179	1.015	1.01	1.068	1.11	1.144	1.014	1.08933	0.834	0.843	0.852	0.843	0.773868	0.00329664
E2REA3	Uncharacterized protein	8.57143	5	5	700	77.4	9.23	0.991	1	0.91	0.967	1.07	1.185	1.145	1.13333	0.919	0.887	0.894	0.9	0.794118	0.00265223
E2R5Q0	Mitochondrial Rho GTPase	8.54839	4	2	620	68.4	6.68	1.101	1.033	0.968	1.034	1.139	1.087	1.034	1.08667	0.834	0.935	0.869	0.879333	0.809202	0.00808494
E2RN10	Beta-2-microglobulin	8	1	1	125	14.3	6.37	1.373	1.326	1.398	1.36567	0.985	0.944	0.808	0.912333	0.684	0.777	0.704	0.721667	0.791012	0.0344634
F1PYL0	Uncharacterized protein	7.95455	1	1	176	20.2	6.19	0.864	1.068	0.719	0.883667	1.109	1.335	1.17	1.20467	0.984	0.812	0.939	0.911667	0.756779	0.0260329
F1PBV5	Uncharacterized protein	7.92254	4	4	568	60.8	9.22	0.824	0.932	0.792	0.849333	1.209	1.341	1.197	1.249	0.915	0.904	0.888	0.902333	0.722445	0.00177085
F1PNE9	Uncharacterized protein	7.76699	3	1	309	34.2	6.23	1.306	1.062	0.622	0.996667	1.111	1.075	1.131	1.10567	0.939	0.919	0.836	0.898	0.81218	0.00427545
F1P905	Uncharacterized protein	7.55556	1	1	225	25.2	4.96	1.056	1.101	0.853	1.00333	1.028	1.186	1.098	1.104	0.97	0.829	0.879	0.892667	0.808575	0.0264982
J9NXU7	Uncharacterized protein	7.53769	1	1	199	23.1	7.9	0.751	0.822	1.262	0.945	1.128	1.331	1.057	1.172	0.877	0.949	0.823	0.883	0.753413	0.0323847
E2QZ57	Uncharacterized protein	7.38255	1	1	149	17.5	11.37	1.082	0.995	1.084	1.05367	1.025	1.083	1.079	1.06233	0.906	0.825	0.921	0.884	0.832131	0.00714629
F6Y6X6	Uncharacterized protein	7.27396	6	5	1471	165.8	7.21	1.054	1.125	1.098	1.09233	1.11	1.048	1.011	1.05633	0.838	0.877	0.839	0.851333	0.805932	0.00291276
E2R3P5	Uncharacterized protein	6.96517	1	1	201	22.3	4.56	1.339	1.36	1.36	1.353	0.896	1.024	0.94	0.953333	0.733	0.662	0.686	0.693667	0.727622	0.00377523
F1PTI5	Uncharacterized protein	6.84039	2	2	307	34.5	10.08	0.976	0.984	0.941	0.967	1.068	1.196	1.14	1.13467	0.979	0.85	0.866	0.898333	0.791716	0.0126443
E2RDI7	Uncharacterized protein	6.81004	1	1	279	31.8	9.8	0.535	0.518	0.584	0.545667	1.772	1.689	1.802	1.75433	0.682	0.695	0.722	0.699667	0.398822	7.89563e-06
F1PWN2	Uncharacterized protein	6.70732	3	3	492	54.1	8.57	1.153	1.102	1.134	1.12967	1.082	1.138	1.045	1.08833	0.787	0.818	0.742	0.782333	0.718836	0.000932187
F6XAW1	Signal transducer and activator of transcription	6.65888	4	4	856	98.2	5.45	1.133	1.211	1.057	1.13367	1.071	1.104	1.105	1.09333	0.837	0.74	0.742	0.773	0.707012	0.000699391
Q6PQC2	Inhibitor-sensitive equilibrative nucleoside transporter 1	6.57895	3	3	456	50.2	7.97	1.084	1.049	0.972	1.035	1.258	1.106	1.096	1.15333	0.715	0.874	0.845	0.811333	0.703468	0.00882986
F1PGK0	Uncharacterized protein	6.10169	10	10	1770	200.3	6.16	1.067	1.065	1.056	1.06267	1.095	1.121	1.002	1.07267	0.856	0.9	0.839	0.865	0.806401	0.0068119
E2QUH0	Uncharacterized protein	6.06061	1	1	99	10.8	5.29	1.358	1.492	1.2	1.35	0.821	0.975	1.081	0.959	0.759	0.599	0.716	0.691333	0.72089	0.0401066
Q76LT7	Bcl-xL	6.00858	1	1	233	26	4.93	0.904	1.164	1.065	1.04433	1.079	1.106	1.018	1.06767	0.784	0.981	0.899	0.888	0.83172	0.0458516
F1Q1G9	Vang-like protein	5.91603	2	2	524	59.8	8.7	1.058	1.167	1.166	1.13033	0.971	1.132	1.014	1.039	0.777	0.859	0.855	0.830333	0.799166	0.0192428
E2RR93	Uncharacterized protein	5.59441	1	1	286	32.8	4.88	0.791	0.995	1.134	0.973333	1.121	1.039	1.187	1.11567	0.897	0.993	0.844	0.911333	0.816851	0.0287302
Q7YR70	Angio-associated migratory cell protein	5.51724	2	2	435	46.9	4.39	0.985	1.016	0.895	0.965333	1.086	1.391	1.45	1.309	0.701	0.766	0.709	0.725333	0.554113	0.00702392
J9NZM4	Uncharacterized protein	5.47368	2	2	475	53.2	5.15	1.3	1.168	1.176	1.21467	0.955	1.031	1.059	1.015	0.776	0.76	0.775	0.770333	0.758949	0.00148064
E2RFG8	Uncharacterized protein	5.46448	1	1	183	20.2	5.52	1.126	1.389	1.273	1.26267	0.912	1.115	1.093	1.04	0.807	0.59	0.695	0.697333	0.670513	0.018836
E2QZX3	Uncharacterized protein	5.39568	1	1	278	30.3	9.69	1.059	1.051	0.919	1.00967	1.021	1.182	1.086	1.09633	0.865	0.961	0.856	0.894	0.815445	0.0245877
Q29153	FSA-1 (Fragment)	5.3719	1	1	242	27.1	9.48	0.964	1.023	0.933	0.973333	1.18	1.043	1.162	1.12833	0.909	0.844	0.941	0.898	0.795864	0.0111218
F1PYC8	Uncharacterized protein	5.29248	3	2	718	79.3	8.12	1.058	1.006	0.93	0.998	1.169	1.144	0.984	1.099	0.897	0.916	0.896	0.903	0.821656	0.0282775
F1PW63	Uncharacterized protein	5.26316	2	2	380	43.8	9.17	1.228	1.291	1.132	1.217	0.921	1.06	0.949	0.976667	0.828	0.81	0.783	0.807	0.82628	0.0187739
F1PV12	Uncharacterized protein	5.25164	3	3	457	50.3	6.8	0.944	0.957	0.866	0.922333	1.229	1.134	1.134	1.16567	0.952	0.887	0.897	0.912	0.782385	0.00250756
E2R949	Uncharacterized protein	5.17504	3	3	657	73.2	8.6	1.214	1.113	1.058	1.12833	1.036	1.071	0.986	1.031	0.799	0.865	0.858	0.840667	0.81539	0.0041706
E2RDD4	Uncharacterized protein	5.15873	1	1	252	27.2	5.22	1.109	1.129	1.267	1.16833	1.025	0.955	1.021	1.00033	0.864	0.853	0.779	0.832	0.831723	0.00861835
E2RA28	Uncharacterized protein	5.04087	3	3	734	84.7	6.47	0.844	0.886	0.876	0.868667	1.279	1.358	1.282	1.30633	0.805	0.839	0.831	0.825	0.631539	6.54066e-05
J9NUW1	Uncharacterized protein	5.02513	1	1	199	20.9	11.25	0.846	0.746	0.679	0.757	1.445	1.514	1.426	1.46167	0.842	0.749	0.752	0.781	0.534322	7.39504e-05
J9P2Z0	Uncharacterized protein	5	1	1	120	13.8	8.15	0.989	1.058	0.977	1.008	1.179	1.171	0.993	1.11433	0.837	0.943	0.853	0.877667	0.787616	0.0266527
J9P1E8	Uncharacterized protein	4.96454	1	1	282	32.5	5.11	1.39	1.476	1.496	1.454	0.875	0.89	0.877	0.880667	0.68	0.668	0.649	0.665667	0.755867	2.96678e-05
E2REG7	Uncharacterized protein	4.8583	1	1	247	28	6.98	1.131	1.225	1.004	1.12	1.158	0.934	1.083	1.05833	0.862	0.847	0.756	0.821667	0.776378	0.0325378
F1PKP5	Uncharacterized protein	4.83871	2	2	496	54.9	7.09	0.607	0.66	0.604	0.623667	1.202	1.653	1.757	1.53733	0.855	0.824	0.838	0.839	0.54575	0.0149244
E2R3R3	Uncharacterized protein	4.77137	3	3	503	55.5	6.6	1.197	1.143	1.136	1.15867	1.061	0.97	1.049	1.02667	0.814	0.836	0.794	0.814667	0.793506	0.00239608
F1PZG1	Uncharacterized protein	4.75113	1	1	442	51	7.93	0.946	1.074	1.084	1.03467	1.224	1.107	1.089	1.14	0.761	0.799	0.916	0.825333	0.723977	0.00750998
Q8MKI8	DNA repair protein RAD51 homolog 1	4.71976	1	1	339	36.9	5.6	1.213	1.242	1.368	1.27433	0.91	0.982	0.999	0.963667	0.719	0.772	0.795	0.762	0.79073	0.00467286
F1P6U7	Uncharacterized protein	4.7191	2	2	445	50.8	6.06	1.065	1.072	0.975	1.03733	1.086	1.136	1.01	1.07733	0.974	0.823	0.858	0.885	0.821473	0.0303049
E2RPS4	Uncharacterized protein	4.71014	1	1	276	28	9.91	0.862	0.987	0.892	0.913667	1.157	1.185	1.074	1.13867	1.016	0.98	0.847	0.947667	0.83226	0.0355922
F1PRY5	Uncharacterized protein	4.70588	1	1	170	18.7	4.18	1.161	1.161	0.965	1.09567	1.001	1.265	1.289	1.185	0.763	0.663	0.732	0.719333	0.607032	0.00860594
J9NUC6	Uncharacterized protein	4.6875	1	1	192	20.4	10.67	0.663	0.742	0.725	0.71	1.532	1.513	1.332	1.459	0.894	0.783	0.816	0.831	0.569568	0.000938166
F1PNS2	Uncharacterized protein	4.65116	1	1	344	39.1	9.16	0.769	0.744	0.664	0.725667	1.386	1.342	1.544	1.424	0.802	0.919	0.831	0.850667	0.597378	0.00125735
E2RGY5	Uncharacterized protein	4.56853	1	1	197	22.3	5.5	1.27	1.201	1.092	1.18767	1.021	0.953	0.994	0.989333	0.882	0.741	0.846	0.823	0.831873	0.0235301
F1PRB2	Uncharacterized protein	4.54545	1	1	286	32	6.44	1.011	1.106	1.096	1.071	1.063	1.166	1.018	1.08233	0.814	0.927	0.798	0.846333	0.781953	0.0167962
F1PM26	Uncharacterized protein	4.49827	4	4	1445	162.1	5.74	1.301	1.424	1.355	1.36	0.915	0.947	0.902	0.921333	0.762	0.663	0.732	0.719	0.780391	0.00328127
F1P8T3	Uncharacterized protein	4.45633	2	2	561	63.6	6.76	1.374	1.241	1.463	1.35933	1.144	1.109	1.017	1.09	0.469	0.628	0.555	0.550667	0.505199	0.000823477
F1PR99	Spastin	4.32692	2	2	624	68.1	9.76	0.99	0.936	1.07	0.998667	1.083	1.101	1.148	1.11067	0.902	0.856	0.915	0.891	0.802221	0.00113606
F6XTC9	Uncharacterized protein	4.29185	2	2	466	53	6.4	0.97	1.028	1.028	1.00867	1.042	1.203	1.022	1.089	0.945	0.859	0.904	0.902667	0.828895	0.0405756
F1PYQ6	Uncharacterized protein	4.24837	1	1	306	33.1	4.82	1.01	1.202	1.039	1.08367	1.17	1.14	0.995	1.10167	0.842	0.904	0.699	0.815	0.739788	0.0242827
F1PRK7	Uncharacterized protein	4.21053	1	1	285	32.3	6.24	0.994	1.041	1	1.01167	1.073	1.114	1.092	1.093	0.852	0.976	0.858	0.895333	0.819152	0.00932071
F1PHA9	Uncharacterized protein	4.06977	2	2	516	59.7	6.25	0.849	1.026	0.98	0.951667	1.099	1.096	1.158	1.11767	0.982	0.911	0.898	0.930333	0.832389	0.00475082
F1Q4J5	Uncharacterized protein	4.02299	1	1	174	19.7	9.88	0.879	0.966	0.842	0.895667	1.287	1.2	1.229	1.23867	0.858	0.856	0.883	0.865667	0.69887	0.000159368
E2R575	Uncharacterized protein	4	1	1	375	43.3	8.88	0.205	0.215	0.218	0.212667	1.706	2.027	2.08	1.93767	0.851	0.737	0.96	0.849333	0.438328	0.00122875
J9NZ05	Uncharacterized protein	3.97059	3	3	1360	142.2	5.58	0.833	1.025	0.968	0.942	1.264	1.21	1.005	1.15967	0.964	0.835	0.897	0.898667	0.774935	0.0402691
J9NX65	Uncharacterized protein	3.90071	1	1	282	28.9	7.34	1.884	1.94	1.64	1.82133	0.566	0.729	0.761	0.685333	0.523	0.462	0.494	0.493	0.719358	0.0377318
F1PAD8	Uncharacterized protein	3.8961	1	1	385	43.1	9.01	0.948	1.133	1.225	1.102	1.095	1.037	0.987	1.03967	0.897	0.866	0.812	0.858333	0.825585	0.0104432
F1PPW5	Uncharacterized protein	3.85757	1	1	337	36.6	5.26	0.81	1.038	0.896	0.914667	1.35	1.093	1.332	1.25833	0.812	0.893	0.778	0.827667	0.657748	0.00859955
E2RJP3	Uncharacterized protein	3.81944	1	1	288	32.3	9.69	0.654	0.785	0.682	0.707	1.399	1.426	1.548	1.45767	0.841	0.885	0.78	0.835333	0.573062	0.000348291
E2QY18	Uncharacterized protein	3.79747	2	2	237	26.4	8.73	1.19	1.263	1.245	1.23267	1.124	1.111	1.177	1.13733	0.686	0.575	0.629	0.63	0.553927	0.00017963
E2RRL4	Uncharacterized protein	3.79404	1	1	369	40.8	5.48	1.096	1.079	1.081	1.08533	1.095	1.249	0.971	1.105	0.742	0.865	0.823	0.81	0.733032	0.0286481
F1PRI8	Uncharacterized protein	3.78251	1	1	423	44.7	10.37	0.939	0.993	0.828	0.92	1.038	1.316	1.17	1.17467	0.813	0.956	0.947	0.905333	0.770715	0.0438087
E2R0N2	Uncharacterized protein	3.74707	2	2	427	47.9	9.61	1.028	1.142	0.934	1.03467	1.06	1.083	1.114	1.08567	0.972	0.809	0.857	0.879333	0.809948	0.0153565
J9NUD1	Uncharacterized protein	3.66599	2	1	491	50.3	9.26	0.895	0.994	0.791	0.893333	1.313	1.301	1.085	1.233	0.932	0.851	0.837	0.873333	0.7083	0.0107544
E2RQC7	Lipase maturation factor	3.5461	2	2	705	79.3	9.83	0.773	0.835	0.821	0.809667	1.416	1.36	1.275	1.35033	0.843	0.846	0.831	0.84	0.622069	0.000245201
J9NX40	Uncharacterized protein	3.53357	1	1	283	33.3	9	1.037	0.997	0.988	1.00733	1.304	1.08	1.027	1.137	0.852	0.821	0.894	0.855667	0.752565	0.0324109
E2QZ35	Uncharacterized protein	3.51759	1	1	199	23.6	9.01	1.058	1.188	0.986	1.07733	1.067	1.226	0.974	1.089	0.801	0.821	0.878	0.833333	0.765228	0.0294928
F6XXI6	Uncharacterized protein	3.47222	1	1	432	49.7	8.18	0.912	0.912	1.099	0.974333	1.076	1.163	1.076	1.105	0.91	0.865	0.987	0.920667	0.833183	0.0159548
E2RSF7	Phosphoinositide phospholipase C	3.45269	1	1	782	88.8	7.34	0.762	0.817	1.009	0.862667	1.458	1.169	1.389	1.33867	0.784	0.798	0.814	0.798667	0.596614	0.0035112
J9P042	Uncharacterized protein	3.4188	1	1	234	25.6	6.54	1.168	1.028	1.106	1.10067	1.372	1.138	1.025	1.17833	0.704	0.746	0.713	0.721	0.611881	0.0113232
E2RSM8	Uncharacterized protein	3.39321	2	2	1002	111.6	5.02	0.993	1.145	1.033	1.057	1.192	1.151	1.013	1.11867	0.851	0.848	0.773	0.824	0.736591	0.00791164
F1PIQ9	Receptor protein-tyrosine kinase	3.33333	3	3	1260	138.1	5.9	1.136	1.129	1.143	1.136	1.115	0.967	0.978	1.02	0.848	0.83	0.852	0.843333	0.826797	0.0213143
J9NUM3	Uncharacterized protein	3.2634	1	1	429	47.4	8.37	0.959	0.993	1.049	1.00033	1.143	1.237	0.996	1.12533	0.889	0.801	0.933	0.874333	0.776955	0.0351289
F1PC02	Uncharacterized protein	3.22581	1	1	279	32.3	5.9	1.131	1.217	1.086	1.14467	1.027	1.078	0.936	1.01367	0.865	0.819	0.841	0.841667	0.830319	0.0168932
E2RJI1	Uncharacterized protein	3.22581	1	1	372	40.9	7.02	0.92	0.914	0.996	0.943333	1.103	1.127	1.17	1.13333	0.98	0.877	0.914	0.923667	0.815	0.00430177
E2R815	Uncharacterized protein	3.20611	2	2	655	74.8	6.92	1.003	1.003	0.876	0.960667	1.127	1.173	1.086	1.12867	0.939	0.883	0.91	0.910667	0.806852	0.00187668
J9P0C3	Uncharacterized protein	3.19905	2	2	844	91.9	6.51	0.871	0.936	0.847	0.884667	1.112	1.153	1.253	1.17267	0.935	0.917	0.976	0.942667	0.803866	0.00713195
E2QYA7	Uncharacterized protein	3.1941	2	2	814	91	6.34	0.923	1.13	0.987	1.01333	1.114	1.123	1.018	1.085	0.992	0.849	0.864	0.901667	0.831029	0.0314615
E2RMC7	Uncharacterized protein	3.1861	4	4	1381	151.1	8.82	1.195	1.232	1.132	1.18633	1.067	1.139	0.902	1.036	0.783	0.73	0.819	0.777333	0.750322	0.0258191
F1P946	Uncharacterized protein	3.16206	3	2	1012	112.1	6.8	0.97	1.073	0.915	0.986	1.223	1.123	0.986	1.11067	0.924	0.863	0.924	0.903667	0.813625	0.0445868
G1K2D8	Biglycan	2.95699	1	1	372	41.9	7.11	1.56	1.799	1.608	1.65567	0.817	0.71	0.691	0.739333	0.581	0.652	0.581	0.604667	0.817854	0.0423928
E2QSZ2	Uncharacterized protein	2.92208	1	1	308	35	6.28	1.048	1.093	0.982	1.041	1.058	1.099	1.091	1.08267	0.944	0.899	0.785	0.876	0.809113	0.0134593
F1PPA1	Uncharacterized protein	2.7451	1	1	510	56	6.71	1.451	1.654	1.465	1.52333	0.812	0.934	0.771	0.839	0.601	0.644	0.667	0.637333	0.759634	0.0185955
E2RRD5	Uncharacterized protein	2.68562	2	2	633	73.3	7.12	1.067	1.145	0.877	1.02967	1.13	1.132	1.085	1.11567	0.896	0.82	0.848	0.854667	0.766059	0.00063885
F6UTN8	Uncharacterized protein	2.6534	2	2	1206	137.9	8.19	0.914	0.973	1.15	1.01233	1.197	1.08	0.99	1.089	0.945	0.86	0.891	0.898667	0.825222	0.0426352
E2R3J5	Uncharacterized protein	2.63158	1	1	456	53.4	5.19	1.074	0.983	0.94	0.999	1.171	1.033	1.192	1.132	0.837	0.907	0.863	0.869	0.767668	0.00815977
E2RKX3	Palmitoyltransferase	2.5463	1	1	432	48.6	8.34	1.179	1.162	0.953	1.098	1.07	1.104	1.098	1.09067	0.814	0.859	0.76	0.811	0.743582	0.00078305
L7N0E9	Ferritin	2.54237	1	1	236	26	8.34	0.731	0.726	0.561	0.672667	1.66	1.385	1.223	1.42267	0.959	0.943	0.812	0.904667	0.635895	0.0188602
E2RJU5	Uncharacterized protein	2.38569	1	1	503	57.5	7.78	1.085	1.121	1.102	1.10267	1.085	1.02	1.083	1.06267	0.679	0.91	0.914	0.834333	0.785132	0.0471271
H9GX26	Uncharacterized protein	2.38095	1	1	252	28.1	7.99	0.328	0.392	0.341	0.353667	1.823	1.895	1.945	1.88767	0.794	0.723	0.759	0.758667	0.401907	1.02574e-05
E2RCX7	Mothers against decapentaplegic homolog	2.36559	1	1	465	52.2	7.71	1.046	1.114	0.957	1.039	1.126	1.054	1.074	1.08467	0.918	0.871	0.84	0.876333	0.807929	0.00262037
E2RJW2	Uncharacterized protein	2.36559	1	1	465	53.4	7.99	1.036	1.275	1.109	1.14	1.082	1.078	1.004	1.05467	0.854	0.743	0.82	0.805667	0.763906	0.00387829
F1PJV8	Uncharacterized protein	2.29885	1	1	435	47.9	7.59	1.095	1.226	1.129	1.15	0.958	1.156	1.006	1.04	0.802	0.745	0.882	0.809667	0.778526	0.0324537
F1PTH1	Uncharacterized protein	2.26293	1	1	928	98.2	5.62	0.948	1.749	1.067	1.25467	1.12	1.114	1.447	1.227	0.686	0.218	0.651	0.518333	0.42244	0.0190822
E2RKJ3	Serine/threonine-protein kinase receptor	2.1322	1	1	469	52.8	7.83	1.48	1.309	1.38	1.38967	0.959	0.874	0.848	0.893667	0.777	0.701	0.672	0.716667	0.80194	0.0181598
F1PAJ1	Uncharacterized protein	2.05128	1	1	780	86.6	7.59	0.893	1.329	1.068	1.09667	1.183	1.109	0.965	1.08567	0.847	0.861	0.746	0.818	0.753454	0.0219739
E2RHC3	Uncharacterized protein	1.90217	1	1	368	42.1	6.21	0.92	1.107	0.888	0.971667	1.103	1.23	1.17	1.16767	0.887	0.83	0.864	0.860333	0.736797	0.00157914
E2QU92	Uncharacterized protein	1.74292	1	1	459	52.6	9.01	1.029	1.119	1.082	1.07667	1.02	1.102	1.034	1.052	0.862	0.849	0.902	0.871	0.827947	0.00377092
F1Q1G1	Uncharacterized protein	1.71053	1	1	760	86.1	6.51	1.147	1.189	1.221	1.18567	0.983	1.052	0.937	0.990667	0.832	0.81	0.828	0.823333	0.83109	0.00799979
E2QYG3	Uncharacterized protein	1.69875	1	1	883	100.7	5.19	1.004	0.999	1.186	1.063	1.106	1.108	1.038	1.084	0.879	0.84	0.841	0.853333	0.787208	0.000938021
E2QUU3	Uncharacterized protein	1.58434	2	2	1073	123.6	7.99	1.124	1.106	1.019	1.083	1.158	0.907	1.202	1.089	0.814	0.808	0.863	0.828333	0.760637	0.0494474
E2QT63	Histone acetyltransferase	1.52838	1	1	458	52.5	8.34	1.198	1.208	0.989	1.13167	1.064	1.042	0.983	1.02967	0.901	0.791	0.824	0.838667	0.814503	0.00926343
E2RP75	Uncharacterized protein	1.50502	1	1	598	68.6	5.8	1.132	1.083	1.048	1.08767	1.083	1.213	1.013	1.103	0.792	0.834	0.803	0.809667	0.734059	0.00807465
F1PWF1	Enhancer of polycomb homolog	1.49457	1	1	736	83	8.78	0.999	1.118	0.956	1.02433	0.995	1.169	1.079	1.081	0.886	0.918	0.88	0.894667	0.827629	0.0225418
F6UMP8	Uncharacterized protein	1.48548	1	1	1481	166.2	6.65	0.093	0.079	0.144	0.105333	1.946	2.141	2.543	2.21	0.701	0.527	0.826	0.684667	0.309804	0.00146955
F1PJM7	Uncharacterized protein	1.46082	1	1	753	83.5	6.95	1.042	1.037	0.961	1.01333	1.167	1.059	1.172	1.13267	0.838	0.92	0.803	0.853667	0.753679	0.005282
F1PRM0	Uncharacterized protein	1.43541	2	2	1463	165	6.34	0.867	0.955	0.901	0.907667	1.161	1.225	1.113	1.16633	0.988	0.888	0.903	0.926333	0.794227	0.00593551
E2RN73	Uncharacterized protein	1.41956	1	1	634	67.4	7.69	1.188	1.284	1.102	1.19133	1.019	1.052	0.902	0.991	0.878	0.779	0.795	0.817333	0.824756	0.0340482
F1PW93	Uncharacterized protein	1.39721	1	1	501	55.9	7.56	1.151	0.962	0.93	1.01433	1.087	1.144	1.071	1.10067	0.899	0.892	0.863	0.884667	0.803755	0.000948607
Q2KM15	2'-5' oligoadenylate synthetase-like 1	1.35922	1	1	515	59.8	7.24	0.226	0.192	0.277	0.231667	2.24	2.069	1.921	2.07667	0.666	0.675	0.735	0.692	0.333226	0.000127156
E2QX30	Uncharacterized protein	1.30344	2	2	1918	220.2	7.56	0.768	0.969	0.864	0.867	1.329	1.536	1.171	1.34533	0.829	0.755	0.779	0.787667	0.585481	0.00666098
F1PDE7	Uncharacterized protein	1.29179	1	1	1316	150.6	7.06	0.828	1.032	0.925	0.928333	1.169	1.296	1.025	1.16333	0.946	0.885	0.893	0.908	0.780516	0.0339106
E2RC12	Uncharacterized protein	1.27298	1	1	707	79.3	6.43	1.079	1.077	1.022	1.05933	0.978	1.184	1.048	1.07	0.881	0.84	0.892	0.871	0.814019	0.0334256
E2RAV0	Uncharacterized protein	1.08153	2	1	1202	126.9	7.33	1.217	1.028	0.926	1.057	1.084	1.079	1.066	1.07633	0.834	0.918	0.849	0.867	0.805513	0.0013724
E2R9I5	Uncharacterized protein	0.993049	1	1	1007	113.4	8.81	1.164	1.166	1.134	1.15467	0.959	1.074	0.988	1.007	0.908	0.796	0.812	0.838667	0.832837	0.0266554
F1PVC5	Uncharacterized protein	0.970874	1	1	1030	113.2	6.54	1.401	1.586	1.308	1.43167	0.952	0.879	0.943	0.924667	0.677	0.614	0.639	0.643333	0.695746	0.00066512
J9P8A0	Uncharacterized protein	0.934579	1	1	1498	168.3	8.02	0.666	1.094	0.961	0.907	1.154	1.542	1.061	1.25233	0.831	0.843	0.846	0.84	0.670748	0.0489156
F6Y625	Phosphodiesterase	0.886918	1	1	902	100.8	5.76	0.351	0.419	0.353	0.374333	1.991	2.13	1.918	2.013	0.687	0.568	0.584	0.613	0.304521	4.23969e-05
F1Q0K3	Uncharacterized protein	0.595238	1	1	2016	225.7	5.62	0.984	0.846	0.83	0.886667	1.201	1.157	1.108	1.15533	0.944	1.03	0.9	0.958	0.829198	0.0133958
F1PWH3	Uncharacterized protein	0.493421	1	1	1216	138.3	6.13	1.254	1.188	1.051	1.16433	0.963	1.051	1.04	1.018	0.788	0.837	0.827	0.817333	0.802881	0.00309963
J9P647	Uncharacterized protein	0.281889	1	1	4257	468.8	6.57	1.055	1.431	0.709	1.065	1.31	1.063	1.097	1.15667	0.9	0.707	0.728	0.778333	0.672911	0.0184736
