# Supplementary material for: Tandem mass tag-based quantitative proteomic analysis of lycorine treatment in highly pathogenic avian influenza H5N1 virus infection
Source: PeerJ. 2019 Oct 2;7:e7697. doi: 10.7717/peerj.7697 (PMC6778435; doi:10.7717/peerj.7697)
Supplement: Table S4 — Seventy proteins have been identified in both co-upregulated and co-downregulated in V/M and V/L groups. [file peerj-07-7697-s008.xls]

## Sheet: Sheet1
Tables S4: Seventy-one co-regulated proteins have been identified inV/M and V/L groups.
V/M vs V/L co-upregulated proteins
NO.	Uniprot IDs	Description	Biological process	Molecular function	Cellular component	Gene name	Ratio V/M	Ratio V/L
1	F6UMP8	Uncharacterized protein	embryo implantation	endopeptidase inhibitor activity	extracellular space	LOC611458	20.981	0.309804
2	E2R575	Uncharacterized protein	metabolic process	lysophosphatidic acid acyltransferase activity	endoplasmic reticulum;integral component of membrane;plasma membrane	AGPAT3	9.11129	0.438328
3	Q2KM15	2'-5' oligoadenylate synthetase-like 1	defense response to virus;immune response	ATP binding Source: InterPro ATP and DNA binding;transferase activity	cytosol;membrane;nucleolus;nucleoplasm	Oasl1	8.96403	0.333226
4	F6Y625	Phosphodiesterase	cAMP catabolic process	cAMP and cGMP binding	cytoplasm;cytosol;endoplasmic reticulum	PDE2A	5.37756	0.304521
5	H9GX26	Uncharacterized protein				N/A	5.33742	0.401907
6	E2RL19	Uncharacterized protein	rRNA processing	snoRNA binding	Mpp10 complex;small-subunit processome	IMP3	3.70984	0.447348
7	F1PBJ2	Uncharacterized protein	activation of protein kinase activity	ATP binding;protein homodimerization activity	cytoplasm;extracellular exosome;plasma membrane	STK10	3.30247	0.379252
8	E2RDI7	Uncharacterized protein	mitochondrial translational initiation;ribosome disassembly	ribosomal small subunit binding;ribosome binding	mitochondrion	MTIF3	3.21503	0.398822
9	F6Y190	Uncharacterized protein	positive regulation of transcription	zinc ion binding		CHURC1	2.7586	0.391542
10	F1PKP5	Uncharacterized protein	maturation of 5.8S rRNA and LSU-rRNA		PeBoW complex;preribosome, large subunit precursor	WDR37	2.46499	0.54575
11	J9NYW1	Uncharacterized protein				C8orf33	2.45827	0.467611
12	L7N0E9	Ferritin	intracellular sequestering of iron ion	ferric iron binding;ubiquitin binding	cytoplasm	N/A	2.11497	0.635895
13	E2RJP3	GTP binding protein 8		GTP binding	mitochondrion	GTPBP8	2.06176	0.573062
14	J9NUC6	Family with sequence similarity 210 member B			integral component of membrane	FAM210B	2.05493	0.569568
15	Q53VB8	Ferritin light chain	Iron ion transport	Iron ion binding	Cytoplasm	FTL	2.00677	0.669075
16	F1PNS2	Uncharacterized protein	protein localization to endoplasmic reticulum	serine-type endopeptidase activity	endoplasmic reticulum	UBAC2	1.96233	0.597378
17	J9NUW1	Family with sequence similarity 104 member A				FAM104A	1.93087	0.534322
18	J9P2J3	Activator of basal transcription 1	transcription from RNA polymerase II promoter	RNA binding	nucleolus	ABT1	1.84009	0.611444
19	E2RQC7	Lipase maturation factor	protein maturation		endoplasmic reticulum membrane	LMF2	1.66776	0.622069
20	F1P8J4	Uncharacterized protein			Integral component of membrane	LYZL4	1.6336	0.683848
21	J9NW75	Serine palmitoyltransferase long chain base subunit 1	Biosynthetic process	Catalytic activity	Integral component of membrane	SPTLC1	1.58799	0.733981
22	F1PFI5	Translin	RNA metabolic process	mRNA binding	Cytoplasm; nucleus	TSN	1.57848	0.672988
23	E2R9G5	Guanine nucleotide-binding protein subunit gamma	G-protein coupled receptor signaling pathway	signal transducer activity	extracellular exosome	GNG10	1.57491	0.648402
24	E2RPW4	Uncharacterized protein	Response to biotic stimulus	Oxidoreductase activity, acting on the aldehyde or oxo group of donors, disulfide as acceptor	Integral component of membrane	N/A	1.55588	0.74291
25	E2RSF7	Phosphoinositide phospholipase C	angiogenesis;intracellular signal transduction	phosphatidylinositol phospholipase C activity;signal transducer activity	intracellular	PLCD3	1.55178	0.596614
26	E2QX30	Zinc finger NFX1-type containing 1		transcription factor activity, sequence-specific DNA binding	nucleus	ZNFX1	1.55171	0.585481
27	E2RA28	Muskelin 1	actin cytoskeleton reorganization		cell cortex;cytosol	MKLN1	1.50384	0.631539
28	F1PBV5	Syntrophin beta 2		RNA binding	Cytoplasm	SNTB2	1.47057	0.722445
29	E2RHZ0	Condensin complex subunit 1	Mitotic chromosome condensation	Chromatin binding	Nucleoplasm	NCAPD2	1.41793	0.769315
30	E2RLN4	Ribosome production factor 1 homolog	Maturation of 5.8S rRNA	rRNA primary transcript binding	Nucleolus	RPF1	1.3949	0.813326
31	F1Q4J5	Microtubule associated protein 1 light chain 3 alpha	Autophagosome assembly	ubiquitin protein ligase binding	Cytosol	MAP1LC3A	1.38295	0.69887
32	J9NZE9	Uncharacterized protein		Hydrolase activity		N/A	1.38025	0.810704
33	J9NUD1	ArfGAP with FG repeats 2		GTPase activator activity		AGFG2	1.38022	0.7083
34	F1PPW5	Uncharacterized protein	Receptor-mediated endocytosis	actin filament binding		N/A	1.37573	0.657748
35	Q7YR70	Angio-associated migratory cell protein	angiogenesis;cell differentiation	unfolded protein binding	Cytoplasm;Cell membrane	AAMP	1.35601	0.554113
36	J9P0C3	Telomere maintenance 2	positive regulation of protein serine/threonine kinase activity	Hsp90 protein binding;protein kinase binding	cytosol; nuclear body	TELO2	1.32555	0.803866
37	J9P061	Small nuclear ribonucleoprotein polypeptide G	mRNA splicing, via spliceosome	RNA binding	catalytic step 2 spliceosome	SNRPG	1.3083	0.81946
38	E2RM11	Nucleobindin 2		Calcium ion binding	nuclear outer membrane	NUCB2	1.30302	0.806922
39	F1Q0K3	Microtubule associated monooxygenase, calponin and LIM domain containing 3	actin filament depolymerization	oxidoreductase activity, Rab GTPase binding	Cytosol; nucleoplasm; plasma membrane	MICAL3	1.30301	0.829198
40	E2RN88	Kinesin light chain 3	Axo-dendritic transport	Microtubule motor activity	cytoplasm	KLC3	1.29845	0.783768
41	E2RSV7	Nuclear pore complex protein Nup93	Nuclear pore complex assembly	Structural constituent of nuclear pore	Nuclear pore	NUP93	1.28624	0.803269
42	F1PRM0	Uncharacterized protein				N/A	1.28498	0.794227
43	F1PAK4	Transmembrane 9 superfamily member	vacuolar transport		integral component of membrane	N/A	1.26881	0.827376
44	F1PV12	Uncharacterized protein	Activation of GTPase activity	GTPase activator activity	Endomembrane system	TBC1D10A	1.26382	0.782385
45	F1PI47	Mitochondrial ribosomal protein S36			Mitochondrial oxoglutarate dehydrogenase complex	MRPS36	1.25903	0.813677
46	E2R5W5	DNA polymerase	DNA replication proofreading	DNA-directed DNA polymerase activity	Nucleotide-excision repair complex	POLD1	1.25755	0.779176
47	F1PU32	Uncharacterized protein	MAPK cascade	calcium-dependent protein serine/threonine kinase activity	cytoplasm;nucleus	MAPKAPK3	1.25501	0.6
48	E2RPS4	Uncharacterized protein				C3H15orf40	1.24	0.83
49	E2QUH4	Ribosomal L24 domain containing 1	Translation	Structural constituent of ribosome	Cytosolic large ribosomal subunit	RSL24D1	1.23775	0.737765
50	F6XCY4	Uncharacterized protein	mitotic cell cycle	ATP binding		PBK	1.23125	0.714767
51	J9P876	Uncharacterized protein	Ribosomal large subunit biogenesis; rRNA processing		Nucleus	IK	1.22939	0.810496
52	E2RDI6	Mitochondrial ribosomal protein L55		structural constituent of ribosome	Mitochondrion	MRPL55	1.22845	0.784869
53	F6UZQ0	Glycosylated lysosomal membrane protein	Positive regulation of transcription from RNA polymerase II promoter	RNA polymerase II transcription factor activity, ligand-activated sequence-specific DNA binding	Cytosol; nucleus	GLMP	1.20742	0.805385
54	E2RJI1	Protein phosphatase, Mg2+/Mn2+ dependent 1K		Metal ion binding; protein serine/threonine phosphatase activity	Mitochondrion	PPM1K	1.20141	0.815
V/M vs V/L co-downregulated proteins
NO.	Uniprot IDs	Description	Biological process	Molecular function	Cellular component	Gene name	Ratio V/M	Ratio V/L
1	Q9XSS9	Ras-related rho protein (Fragment)				rho	0.365802	2.01341
2	J9NXB0	Low density lipoprotein receptor	positive regulation of inflammatory response	identical protein binding	Golgi apparatus	LDLR	0.404086	1.31506
3	J9P6D6	Dual specificity protein phosphatase	negative regulation of ERK1 and ERK2 cascade	MAP kinase threonine phosphatase activity	nucleoplasm	DUSP4	0.465116	2.3372
4	E2R9L7	Clustered mitochondria protein homolog	intracellular distribution of mitochondria	mRNA binding	cytoplasm	CLUH	0.516573	1.34173
5	F1PRF0	Pleckstrin homology like domain family A member 1			nucleolus	PHLDA1	0.547204	1.39241
6	E2RTK7	Calcium binding and coiled-coil domain 2	positive regulation of autophagosome maturation	protein homodimerization activity	cytosol	CALCOCO2	0.56448	1.20592
7	F6V9R9	Golgi glycoprotein 1	negative regulation of transforming growth factor beta receptor signaling pathway	fibroblast growth factor binding	Golgi membrane	GLG1	0.628659	1.4
8	J9NX78	BUB1 mitotic checkpoint serine/threonine kinase	meiotic sister chromatid cohesion	protein kinase activity	cytosol, nucleoplasm	BUB1	0.671564	1.37237
9	J9NYY2	Aurora kinase A	negative regulation of apoptotic process	protein serine/threonine/tyrosine kinase activity	mitotic spindle pole	AURKA	0.697936	1.59946
10	E2QWM0	Natural killer cell triggering receptor	protein folding	peptidyl-prolyl cis-trans isomerase activity	mitochondrion	NKTR	0.724054	1.37944
11	J9PAY8	DNA topoisomerase 2	cellular response to DNA damage stimulus	ATP binding	DNA topoisomerase complex (ATP-hydrolyzing)	TOP2A	0.770521	1.2014
12	E2R5Z5	Transmembrane 9 superfamily member			extracellular exosome	TM9SF2	0.789966	1.28442
13	F1PZ90	Anillin actin binding protein	hematopoietic progenitor cell differentiation	actin binding	nucleoplasm	ANLN	0.796407	1.3059
14	E2RLT4	microtubule nucleation factor	activation of protein kinase activity	protein kinase binding	nucleoplasm	TPX2	0.798002	1.268
15	E2RRZ9	Cell division cycle associated 5				CDCA5	0.808283	1.48182
16	E2RIY8	Follistatin	negative regulation of activin receptor signaling pathway	activin binding		FST	0.813639	1.24681
17	E2RPP2	Uncharacterized protein	translation	structural constituent of ribosome	ribosome	LOC102152062	0.822166	1.25956

## Sheet: Sheet2
	J9P6D6	Dual specificity protein phosphatase					0.465116	2.3372
	Q9XSS9	Ras-related rho protein (Fragment)					0.365802	2.01341
	J9NYY2	Uncharacterized protein					0.697936	1.59946
	E2RRZ9	Uncharacterized protein					0.808283	1.48182
	F6V9R9	Uncharacterized protein					0.628659	1.4
	F1PRF0	Uncharacterized protein					0.547204	1.39241
	E2QWM0	Uncharacterized protein					0.724054	1.37944
	J9NX78	Uncharacterized protein					0.671564	1.37237
	E2R9L7	Clustered mitochondria protein homolog					0.516573	1.34173
	J9NXB0	Uncharacterized protein					0.404086	1.31506
	F1PZ90	Uncharacterized protein					0.796407	1.3059
	E2R5Z5	Transmembrane 9 superfamily member					0.789966	1.28442
	E2RLT4	Uncharacterized protein					0.798002	1.268
	E2RPP2	Uncharacterized protein					0.822166	1.25956
	E2RIY8	Uncharacterized protein					0.813639	1.24681
	E2RTK7	Uncharacterized protein					0.56448	1.20592
	J9PAY8	DNA topoisomerase 2					0.770521	1.2014
